# Supplementary material for: Immunophenotyping of an Unusual Mixed-Type Extraskeletal Osteosarcoma in a Dog
Source: Vet Sci. 2021 Dec 6;8(12):307. doi: 10.3390/vetsci8120307 (PMC8707392; doi:10.3390/vetsci8120307)
Supplement: Supplementary file 1 [file vetsci-08-00307-s001.zip]

Archive with 1 entries (1 files):
- vetsci-1478095-supplementary.pdf
